# Supplementary material for: Reversing the Inflammatory Process—25 Years of Tumor Necrosis Factor-α Inhibitors
Source: J Clin Med. 2023 Jul 31;12(15):5039. doi: 10.3390/jcm12155039 (PMC10419406; doi:10.3390/jcm12155039)
Supplement: Supplementary file 1 [file jcm-12-05039-s001.zip]

Archive with 1 entries (1 files):
- jcm-2443756-supplementary.pdf
